# Supplementary material for: Angiogenesis and Functional Vessel Formation Induced by Interstitial Flow and Vascular Endothelial Growth Factor Using a Microfluidic Chip
Source: Micromachines (Basel). 2022 Jan 29;13(2):225. doi: 10.3390/mi13020225 (PMC8876009; doi:10.3390/mi13020225)
Supplement: Supplementary file 1 [file micromachines-13-00225-s001.zip]

Archive with 2 entries (2 files):
- video S1.mp4
- video S2.mp4
